# Supplementary material for: Feed‐Forward Deep Neural Networks Predict Substrate‐Specific Effects of Transporter Variants to Explain Drug Response Variability
Source: Clin Transl Sci. 2026 May 8;19(5):e70592. doi: 10.1111/cts.70592 (PMC13156069; doi:10.1111/cts.70592)
Supplement: Supplementary file 2 — Table S1: Comprehensive list of transporter variant‐substrate pairs included in SSEP model training. [file CTS-19-e70592-s003.xlsx]

## Sheet: S1
Table S1. Comprehensive list of transporter variant-substrate pairs included in SSEP model training. For each variant-substrate pair, all available individual normalized uptake values are provided. The arithmetic mean of normalized uptake values is provided when multiple measurements were available, together with the corresponding standard error of the mean (SEM).
Protein	Gene	Mutation	Substrate	Reported uptake (% of WT)	Average relative activity	SEM	PMID
OCT1	SLC22A1	F244A	762240-09-5	3	3	NA	39342994
OCT1	SLC22A1	F244A	Acebutolol	29	29	NA	39342994
OCT1	SLC22A1	F244A	Acetyl-beta-Methylcholin	14	14	NA	39342994
OCT1	SLC22A1	F244A	(R)-Aclidinium	127	127	NA	39342994
OCT1	SLC22A1	F244A	(S)-Aclidinium	205	205	NA	39342994
OCT1	SLC22A1	F244A	Almotriptan	114	114	NA	39342994
OCT1	SLC22A1	F244A	Amifampridine	7	7	NA	39342994
OCT1	SLC22A1	F244A	Amiloride	61	61	NA	39342994
OCT1	SLC22A1	F244A	Amisulpride	98	98	NA	39342994
OCT1	SLC22A1	F244A	ASP+	63	63	NA	39342994
OCT1	SLC22A1	F244A	Atenolol	24	24	NA	39342994
OCT1	SLC22A1	F244A	Atropine	182	182	NA	39342994
OCT1	SLC22A1	F244A	Benzyltriethylammonium	82	82	NA	39342994
OCT1	SLC22A1	F244A	Berberine	63	63	NA	39342994
OCT1	SLC22A1	F244A	Bisnorephedrine	117	117	NA	39342994
OCT1	SLC22A1	F244A	Buformin	42	42	NA	39342994
OCT1	SLC22A1	F244A	Butylscopolamine	126	126	NA	39342994
OCT1	SLC22A1	F244A	Carteolol	316	316	NA	39342994
OCT1	SLC22A1	F244A	Cimetidin	103	103	NA	39342994
OCT1	SLC22A1	F244A	Clidinium	112	112	NA	39342994
OCT1	SLC22A1	F244A	Colterol	34	34	NA	39342994
OCT1	SLC22A1	F244A	Coptisine	91	91	NA	39342994
OCT1	SLC22A1	F244A	Cycloguanil	96	96	NA	39342994
OCT1	SLC22A1	F244A	Debrisoquine	108	108	NA	39342994
OCT1	SLC22A1	F244A	Dehydrocorydaline	100	100	NA	39342994
OCT1	SLC22A1	F244A	Denatonium	121	121	NA	39342994
OCT1	SLC22A1	F244A	Denopamine	21	21	NA	39342994
OCT1	SLC22A1	F244A	Deoxyepinephrine	2	2	NA	39342994
OCT1	SLC22A1	F244A	Desmethylranitidine	89	89	NA	39342994
OCT1	SLC22A1	F244A	Desvenlafaxine	160	160	NA	39342994
OCT1	SLC22A1	F244A	Dimethylphenylpiperazinium	71	71	NA	39342994
OCT1	SLC22A1	F244A	Diphenylguanidine	92	92	NA	39342994
OCT1	SLC22A1	F244A	Disopyramide	28	28	NA	39342994
OCT1	SLC22A1	F244A	Dobutamine	250	250	NA	39342994
OCT1	SLC22A1	F244A	Dofetilide	23	23	NA	39342994
OCT1	SLC22A1	F244A	Edrophonium	101	101	NA	39342994
OCT1	SLC22A1	F244A	Efaroxan	46	46	NA	39342994
OCT1	SLC22A1	F244A	Emtricitabine	52	52	NA	39342994
OCT1	SLC22A1	F244A	Epiberberine	85	85	NA	39342994
OCT1	SLC22A1	F244A	(R,R)-Ethambutol	60	60	NA	39342994
OCT1	SLC22A1	F244A	(R,S)-Ethambutol	73	73	NA	39342994
OCT1	SLC22A1	F244A	(S,S)-Ethambutol	49	49	NA	39342994
OCT1	SLC22A1	F244A	Ethyllidocaine	129	129	NA	39342994
OCT1	SLC22A1	F244A	Etilefrine	40	40	NA	39342994
OCT1	SLC22A1	F244A	Fenfluramine	184	184	NA	39342994
OCT1	SLC22A1	F244A	Fenoterol	222	222	NA	39342994
OCT1	SLC22A1	F244A	Fenpiverinium	132	132	NA	39342994
OCT1	SLC22A1	F244A	Formoterol	146	146	NA	39342994
OCT1	SLC22A1	F244A	Frovatriptan	43	43	NA	39342994
OCT1	SLC22A1	F244A	Gabexate	112	112	NA	39342994
OCT1	SLC22A1	F244A	Glycopyrrolate	114	114	NA	39342994
OCT1	SLC22A1	F244A	Guanethidine	93	93	NA	39342994
OCT1	SLC22A1	F244A	Guanfacine	86	86	NA	39342994
OCT1	SLC22A1	F244A	Harmaline	53	53	NA	39342994
OCT1	SLC22A1	F244A	Heptaminol	21	21	NA	39342994
OCT1	SLC22A1	F244A	Higenamine	45	45	NA	39342994
OCT1	SLC22A1	F244A	Hordenine	11	11	NA	39342994
OCT1	SLC22A1	F244A	HydroxyMexiletine	23	23	NA	39342994
OCT1	SLC22A1	F244A	Hydroxybenzylamin	23	23	NA	39342994
OCT1	SLC22A1	F244A	Imeglimin	26	26	NA	39342994
OCT1	SLC22A1	F244A	Ipratropium	105	105	NA	39342994
OCT1	SLC22A1	F244A	Isoetharine	104	104	NA	39342994
OCT1	SLC22A1	F244A	Isoproterenol	29	29	NA	39342994
OCT1	SLC22A1	F244A	Lamivudine	24	24	NA	39342994
OCT1	SLC22A1	F244A	MDMA	158	158	NA	39342994
OCT1	SLC22A1	F244A	Mehylscopolamine	121	121	NA	39342994
OCT1	SLC22A1	F244A	Mepenzolate	131121	126	5	39342994
OCT1	SLC22A1	F244A	Meptazinol	120	120	NA	39342994
OCT1	SLC22A1	F244A	Mescaline	16	16	NA	39342994
OCT1	SLC22A1	F244A	Metaiodobenzylguanidine	97	97	NA	39342994
OCT1	SLC22A1	F244A	Metanephrine	38	38	NA	39342994
OCT1	SLC22A1	F244A	Metformin	15	15	NA	39342994
OCT1	SLC22A1	F244A	Methoxy-p-tyramine	28	28	NA	39342994
OCT1	SLC22A1	F244A	Methoxytryptamine	22	22	NA	39342994
OCT1	SLC22A1	F244A	Methyleneblue	12	12	NA	39342994
OCT1	SLC22A1	F244A	Methylnaltrexone	39	39	NA	39342994
OCT1	SLC22A1	F244A	Methyl-p-tyramine	139	139	NA	39342994
OCT1	SLC22A1	F244A	Methylserotonin	24	24	NA	39342994
OCT1	SLC22A1	F244A	Methyltryptamine	34	34	NA	39342994
OCT1	SLC22A1	F244A	Mexiletine	54	54	NA	39342994
OCT1	SLC22A1	F244A	Milnacipran	155	155	NA	39342994
OCT1	SLC22A1	F244A	Moroxydine	21	21	NA	39342994
OCT1	SLC22A1	F244A	Morphin	72	72	NA	39342994
OCT1	SLC22A1	F244A	MPP+	63	63	NA	39342994
OCT1	SLC22A1	F244A	Nadolol	142	142	NA	39342994
OCT1	SLC22A1	F244A	Neostigmine	24	24	NA	39342994
OCT1	SLC22A1	F244A	Nizatidine	10	10	NA	39342994
OCT1	SLC22A1	F244A	Norphenylephrine	41	41	NA	39342994
OCT1	SLC22A1	F244A	Octopamine	55	55	NA	39342994
OCT1	SLC22A1	F244A	Olodaterol	139	139	NA	39342994
OCT1	SLC22A1	F244A	Ondansetron	93	93	NA	39342994
OCT1	SLC22A1	F244A	Oxymetazoline	112	112	NA	39342994
OCT1	SLC22A1	F244A	Oxyphenonium	125	125	NA	39342994
OCT1	SLC22A1	F244A	Palmatin	65	65	NA	39342994
OCT1	SLC22A1	F244A	(R)-Phenylephrine	37	37	NA	39342994
OCT1	SLC22A1	F244A	Phenylephrine	29	29	NA	39342994
OCT1	SLC22A1	F244A	Pirbuterol	79	79	NA	39342994
OCT1	SLC22A1	F244A	Pirenzipin	804	804	NA	39342994
OCT1	SLC22A1	F244A	Practolol	84	84	NA	39342994
OCT1	SLC22A1	F244A	Procainamide	25	25	NA	39342994
OCT1	SLC22A1	F244A	Proguanil	104	104	NA	39342994
OCT1	SLC22A1	F244A	Propanthelinbromid	192	192	NA	39342994
OCT1	SLC22A1	F244A	Ractopamine	102	102	NA	39342994
OCT1	SLC22A1	F244A	Ranitidin	67	67	NA	39342994
OCT1	SLC22A1	F244A	R-Frovatriptan	65	65	NA	39342994
OCT1	SLC22A1	F244A	Ritodrine	143	143	NA	39342994
OCT1	SLC22A1	F244A	Rizatriptan	26	26	NA	39342994
OCT1	SLC22A1	F244A	Rucaparib	161	161	NA	39342994
OCT1	SLC22A1	F244A	Salbutamol	142	142	NA	39342994
OCT1	SLC22A1	F244A	Salsolidine	33	33	NA	39342994
OCT1	SLC22A1	F244A	Sematilid	52	52	NA	39342994
OCT1	SLC22A1	F244A	Sotalol	44	44	NA	39342994
OCT1	SLC22A1	F244A	(+)-Sparteine	87	87	NA	39342994
OCT1	SLC22A1	F244A	(-)-Sparteine	85	85	NA	39342994
OCT1	SLC22A1	F244A	S-Prenalterol	113	113	NA	39342994
OCT1	SLC22A1	F244A	Sulpiride	165	165	NA	39342994
OCT1	SLC22A1	F244A	Sumatriptan	115	115	NA	39342994
OCT1	SLC22A1	F244A	Synephrine	48	48	NA	39342994
OCT1	SLC22A1	F244A	Tamsulosin	40	40	NA	39342994
OCT1	SLC22A1	F244A	Terbutaline	139	139	NA	39342994
OCT1	SLC22A1	F244A	Thiamine	22	22	NA	39342994
OCT1	SLC22A1	F244A	Thiotropium	101	101	NA	39342994
OCT1	SLC22A1	F244A	Trimethoprim	24	24	NA	39342994
OCT1	SLC22A1	F244A	Tropisetron	47	47	NA	39342994
OCT1	SLC22A1	F244A	Trospium	107	107	NA	39342994
OCT1	SLC22A1	F244A	Tryptamin	9	9	NA	39342994
OCT1	SLC22A1	F244A	m-Tyramine	14	14	NA	39342994
OCT1	SLC22A1	F244A	p-Tyramine	11	11	NA	39342994
OCT1	SLC22A1	F244A	Umeclidinium	127	127	NA	39342994
OCT1	SLC22A1	F244A	Veralipride	479	479	NA	39342994
OCT1	SLC22A1	F244A	Vildagliptin	81	81	NA	39342994
OCT1	SLC22A1	F244A	Xamoterol	54	54	NA	39342994
OCT1	SLC22A1	F244A	Xylometazoline	242	242	NA	39342994
OCT1	SLC22A1	F244A	YM155	89	89	NA	39342994
OCT1	SLC22A1	F244A	(R)-Zolmitriptan	37	37	NA	39342994
OCT1	SLC22A1	F244A	(S)-Zolmitriptan	24	24	NA	39342994
ASBT	SLC10A2	C144Y	Taurocholate	23	23	NA	21649730
MATE1	SLC47A1	C497F	[14C]-Metformin	98	98	NA	20053795
MATE1	SLC47A1	C497F	[14C]-tetraethylammonium	100	100	NA	20053795
CNT3	SLC28A3	C602R	Uridine	25	25	NA	20421346
GLUT9	SLC2A9	D281H	Urate	110	110	NA	25268603
GLUT9	SLC2A9	G25R	Urate	70	70	NA	25268603
URAT1	SLC22A12	I75T	Urate	28	28	NA	22194875
OATP1B1	SLCO1B1	I106T	2′,7′-dichlorofluorescein	111	111	NA	36779498
OATP1B1	SLCO1B1	I211M	2′,7′-dichlorofluorescein	65	65	NA	36779498
OATP1B1	SLCO1B1	I274V	2′,7′-dichlorofluorescein	51	51	NA	36779498
OATP1B1	SLCO1B1	N130D	Atorvastatin	87	87	NA	15970799
OATP1B1	SLCO1B1	N130D	Pravastatin	85	85	NA	15970799
OATP1B1	SLCO1B1	N213K	2′,7′-dichlorofluorescein	32	32	NA	36779498
MATE2	SLC47A2	P162L	[14C]-Metformin	33	33	NA	24985703
MATE2	SLC47A2	P162L	[14C]-tetraethylammonium	19	19	NA	24985703
GLUT9	SLC2A9	P350L	Urate	110	110	NA	25268603
GLUT9	SLC2A9	R294H	Urate	100	100	NA	25268603
URAT1	SLC22A12	R347S	[14C]-Urate	47	47	NA	22194875
URAT1	SLC22A12	R434C	[14C]-Urate	6	6	NA	22194875
URAT1	SLC22A12	R434H	[14C]-Urate	50	50	NA	22194875
ASBT	SLC10A2	S171A	Taurocholate	95	95	NA	11742859
OCT2	SLC22A2	S270A	[14C]-tetraethylammonium bromide	63	63	NA	17220237
OCT2	SLC22A2	S270A	[3H]MMP+	72	72	NA	17220237
OCT2	SLC22A2	T199I	[14C]-tetraethylammonium bromide	58	58	NA	17220237
OCT2	SLC22A2	T199I	[3H]MMP+	64	64	NA	17220237
OCT2	SLC22A2	T201M	[14C]-tetraethylammonium bromide	50	50	NA	17220237
OCT2	SLC22A2	T201M	[3H]MMP+	68	68	NA	17220237
GLUT9	SLC2A9	T275M	Urate	105	105	NA	25268603
SLC10A2	SLC10A2	V98I	Taurocholate	55	55	NA	11742859
SLC10A2	SLC10A2	V159I	Taurocholate	50	50	NA	11742859
GLUT9	SLC2A9	V169M	Urate	110	110	NA	25268603
MATE2	SLC47A2	V261I	[14C]-Metformin	100	100	NA	24985703
MATE2	SLC47A2	V261I	[14C]-tetraethylammonium	78	78	NA	24985703
GLUT9	SLC2A9	V282I	Urate	85	85	NA	25268603
MATE1	SLC47A1	V338I	[14C]-Metformin	40	40	NA	20053795
MATE1	SLC47A1	V338I	[14C]-tetraethylammonium	33	33	NA	20053795
