# Supplementary material for: Feed‐Forward Deep Neural Networks Predict Substrate‐Specific Effects of Transporter Variants to Explain Drug Response Variability
Source: Clin Transl Sci. 2026 May 8;19(5):e70592. doi: 10.1111/cts.70592 (PMC13156069; doi:10.1111/cts.70592)
Supplement: Supplementary file 3 — Table S2: Comprehensive list of transporter variant‐substrate pairs included in SSEP model evaluation. [file CTS-19-e70592-s004.xlsx]

## Sheet: S2
Table S2. Comprehensive list of transporter variant-substrate pairs included in SSEP model evaluation. For each variant-substrate pair, all available individual normalized uptake values are provided. The arithmetic mean of normalized uptake values is provided when multiple measurements were available, together with the corresponding standard error of the mean (SEM).
Protein	Gene	Mutation	Substrate	Substrate class	Reported uptake (% of WT)	Average relative activity	SEM	PMID
OCT1	SLC22A1	W64R	MPP+	Small organic cations (OCT/MATE substrates)	0	0.0	NA	38703769
OCT1	SLC22A1	V135I	MPP+	Small organic cations (OCT/MATE substrates)	95	95.0	NA	38703769
OCT1	SLC22A1	D149N	MPP+	Small organic cations (OCT/MATE substrates)	30	30.0	NA	38703769
OCT1	SLC22A1	R175H	MPP+	Small organic cations (OCT/MATE substrates)	30	30.0	NA	38703769
OCT1	SLC22A1	E284A	MPP+	Small organic cations (OCT/MATE substrates)	0	0.0	NA	38703769
OCT1	SLC22A1	D303E	MPP+	Small organic cations (OCT/MATE substrates)	250	250.0	NA	38703769
OCT1	SLC22A1	D303G	MPP+	Small organic cations (OCT/MATE substrates)	320	320.0	NA	38703769
OCT1	SLC22A1	M368T	MPP+	Small organic cations (OCT/MATE substrates)	220	220.0	NA	38703769
OCT1	SLC22A1	A370T	MPP+	Small organic cations (OCT/MATE substrates)	220	220.0	NA	38703769
OCT1	SLC22A1	A383S	MPP+	Small organic cations (OCT/MATE substrates)	200	200.0	NA	38703769
OCT1	SLC22A1	E386K	MPP+	Small organic cations (OCT/MATE substrates)	30	30.0	NA	38703769
OCT1	SLC22A1	R486W	MPP+	Small organic cations (OCT/MATE substrates)	80	80.0	NA	38703769
OCT1	SLC22A1	R61C	Sparteine	Small organic cations (OCT/MATE substrates)	17	17.0	NA	33434947
OCT1	SLC22A1	G401S	Sparteine	Small organic cations (OCT/MATE substrates)	34	34.0	NA	33434947
OCT1	SLC22A1	G465R	Sparteine	Small organic cations (OCT/MATE substrates)	9	9.0	NA	33434947
OCT1	SLC22A1	R61C	Debrisoquine	Small organic cations (OCT/MATE substrates)	33,30,40	34.3333333333	2.96273	33434947,22342776,26157489
OCT1	SLC22A1	G401S	Debrisoquine	Small organic cations (OCT/MATE substrates)	1,11,35	15.6666666667	10.0885	33434947,22342777,26157489
OCT1	SLC22A1	G465R	Debrisoquine	Small organic cations (OCT/MATE substrates)	1	1.0	NA	33434947
OCT1	SLC22A1	R61C	Thiamine	Small organic cations (OCT/MATE substrates)	8,6	7.0	1	24961373,31593619
OCT1	SLC22A1	S189L	Thiamine	Small organic cations (OCT/MATE substrates)	21	21.0	NA	24961373
OCT1	SLC22A1	G220V	Thiamine	Small organic cations (OCT/MATE substrates)	5	5.0	NA	24961373
OCT1	SLC22A1	P341L	Thiamine	Small organic cations (OCT/MATE substrates)	90	90.0	NA	24961373
OCT1	SLC22A1	G401S	Thiamine	Small organic cations (OCT/MATE substrates)	9,6	7.5	1.5	24961373,31593619
OCT1	SLC22A1	G465R	Thiamine	Small organic cations (OCT/MATE substrates)	4	4.0	NA	24961373
OCT1	SLC22A1	R61C	Metformin	Small organic cations (OCT/MATE substrates)	7,9,1,8	6.25	1.79699	24961373,20567254,17476361,26157489
OCT1	SLC22A1	S189L	Metformin	Small organic cations (OCT/MATE substrates)	25,19,23	22.3333333333	1.76383	24961373,17476361,26157489
OCT1	SLC22A1	G220V	Metformin	Small organic cations (OCT/MATE substrates)	3,0	1.5	1.5	24961373,17476361
OCT1	SLC22A1	P341L	Metformin	Small organic cations (OCT/MATE substrates)	89,85	87.0	2	24961373,17476361
OCT1	SLC22A1	G401S	Metformin	Small organic cations (OCT/MATE substrates)	16,6,0	7.33333333333	4.66667	24961373,17476361,26157489
OCT1	SLC22A1	G465R	Metformin	Small organic cations (OCT/MATE substrates)	6,0	3.0	3	24961373,17476361
OCT1	SLC22A1	Q97K	Metformin	Small organic cations (OCT/MATE substrates)	62	62.0	NA	20639304
OCT1	SLC22A1	P117L	Metformin	Small organic cations (OCT/MATE substrates)	55,138	96.5	41.5	20639304,26157489
OCT1	SLC22A1	R206C	Metformin	Small organic cations (OCT/MATE substrates)	22	22.0	NA	20639304
OCT1	SLC22A1	Q97K	MPP+	Small organic cations (OCT/MATE substrates)	61	61.0	NA	20639304
OCT1	SLC22A1	P117L	MPP+	Small organic cations (OCT/MATE substrates)	54,125	89.5	35.5	20639304,26157489
OCT1	SLC22A1	R206C	MPP+	Small organic cations (OCT/MATE substrates)	28	28.0	NA	20639304
OCT1	SLC22A1	Q97K	TEA	Small organic cations (OCT/MATE substrates)	56	56.0	NA	20639304
OCT1	SLC22A1	P117L	TEA	Small organic cations (OCT/MATE substrates)	48,93	70.5	22.5	20639304,26157489
OCT1	SLC22A1	R206C	TEA	Small organic cations (OCT/MATE substrates)	20	20.0	NA	20639304
OCT1	SLC22A1	Q97K	Serotonin	Monoamines & related neurotransmitters	65	65.0	NA	20639304
OCT1	SLC22A1	P117L	Serotonin	Monoamines & related neurotransmitters	52	52.0	NA	20639304
OCT1	SLC22A1	R206C	Serotonin	Monoamines & related neurotransmitters	24	24.0	NA	20639304
OCT1	SLC22A1	R61C	MPP+	Small organic cations (OCT/MATE substrates)	75,35	55.0	20	27445813,26157489
OCT1	SLC22A1	C88R	MPP+	Small organic cations (OCT/MATE substrates)	10	10.0	NA	27445813
OCT1	SLC22A1	S189L	MPP+	Small organic cations (OCT/MATE substrates)	80,50	65.0	15	27445813,26157489
OCT1	SLC22A1	P341L	MPP+	Small organic cations (OCT/MATE substrates)	100	100.0	NA	27445813
OCT1	SLC22A1	G401S	MPP+	Small organic cations (OCT/MATE substrates)	10,0	5.0	5	27445813,26157489
OCT1	SLC22A1	G465R	MPP+	Small organic cations (OCT/MATE substrates)	10	10.0	NA	27445813
OCT1	SLC22A1	R61C	Lamivudine	Nucleosides & nucleoside analogues	40,50	45.0	5	27445813,36359014
OCT1	SLC22A1	C88R	Lamivudine	Nucleosides & nucleoside analogues	25	25.0	NA	27445813
OCT1	SLC22A1	S189L	Lamivudine	Nucleosides & nucleoside analogues	50	50.0	NA	27445813
OCT1	SLC22A1	P341L	Lamivudine	Nucleosides & nucleoside analogues	85	85.0	NA	27445813
OCT1	SLC22A1	G401S	Lamivudine	Nucleosides & nucleoside analogues	25	25.0	NA	27445813
OCT1	SLC22A1	G465R	Lamivudine	Nucleosides & nucleoside analogues	20	20.0	NA	27445813
OCT1	SLC22A1	R61C	ASP+	Small organic cations (OCT/MATE substrates)	61,50	55.5	5.5	20567254,26157489
OCT1	SLC22A1	D474N	Sumatriptan	CNS-active cationic drugs	0	0.0	NA	36359014
OCT1	SLC22A1	D474N	Ranitidine	Miscellaneous	0	0.0	NA	36359014
OCT1	SLC22A1	D474N	MPP+	Small organic cations (OCT/MATE substrates)	0	0.0	NA	36359014
OCT1	SLC22A1	D474N	Trimethoprim	Miscellaneous	0	0.0	NA	36359014
OCT1	SLC22A1	D474N	Lamivudine	Nucleosides & nucleoside analogues	10	10.0	NA	36359014
OCT1	SLC22A1	D474N	Emtricitabine	Nucleosides & nucleoside analogues	15	15.0	NA	36359014
OCT1	SLC22A1	D474N	Zalcitabine	Nucleosides & nucleoside analogues	17	17.0	NA	36359014
OCT1	SLC22A1	D474N	Prostaglandin E2	Bile acids, prostaglandins & peptides	9	9.0	NA	36359014
OCT1	SLC22A1	D474N	Prostaglandin F2a	Bile acids, prostaglandins & peptides	0	0.0	NA	36359014
OCT1	SLC22A1	R61C	Trimethoprim	Miscellaneous	20	20.0	NA	36359014
OCT1	SLC22A1	R61C	Emtricitabine	Nucleosides & nucleoside analogues	11	11.0	NA	36359014
OCT1	SLC22A1	R61C	Zalcitabine	Nucleosides & nucleoside analogues	0	0.0	NA	36359014
OCT1	SLC22A1	R61C	Prostaglandin E2	Bile acids, prostaglandins & peptides	0	0.0	NA	36359014
OCT1	SLC22A1	R61C	Prostaglandin F2a	Bile acids, prostaglandins & peptides	12	12.0	NA	36359014
OCT1	SLC22A1	R61C	Ranitidine	Miscellaneous	20	20.0	NA	29236753
OCT1	SLC22A1	T245M	Ranitidine	Miscellaneous	8	8.0	NA	29236753
OCT1	SLC22A1	P341L	Ranitidine	Miscellaneous	72	72.0	NA	29236753
OCT1	SLC22A1	P283L	TEA	Small organic cations (OCT/MATE substrates)	6	6.0	NA	15618762
OCT1	SLC22A1	R287G	TEA	Small organic cations (OCT/MATE substrates)	1	1.0	NA	15618762
OCT1	SLC22A1	G465R	TEA	Small organic cations (OCT/MATE substrates)	62	62.0	NA	15618762
OCT1	SLC22A1	R61C	Mescaline	Monoamines & related neurotransmitters	26	26.0	NA	33551812
OCT1	SLC22A1	G401S	Mescaline	Monoamines & related neurotransmitters	22	22.0	NA	33551812
OCT1	SLC22A1	R61C	Amisulpride	CNS-active cationic drugs	33	33.0	NA	25155823
OCT1	SLC22A1	G401S	Amisulpride	CNS-active cationic drugs	23	23.0	NA	25155823
OCT1	SLC22A1	R61C	Sulpiride	CNS-active cationic drugs	4	4.0	NA	25155823
OCT1	SLC22A1	G401S	Sulpiride	CNS-active cationic drugs	23	23.0	NA	25155823
OCT1	SLC22A1	R61C	Proguanil	Biguanides & antimalarials	43	43.0	NA	29882324
OCT1	SLC22A1	G401S	Proguanil	Biguanides & antimalarials	18	18.0	NA	29882324
OCT1	SLC22A1	R61C	Cycloguanil	Biguanides & antimalarials	79	79.0	NA	29882324
OCT1	SLC22A1	G401S	Cycloguanil	Biguanides & antimalarials	60	60.0	NA	29882324
OCT1	SLC22A1	R61C	Fenoterol	Miscellaneous	25	25.0	NA	28791699
OCT1	SLC22A1	G401S	Fenoterol	Miscellaneous	27	27.0	NA	28791700
OCT1	SLC22A1	R61C	Tropisetron	CNS-active cationic drugs	15,0	7.5	7.5	20921968,26157489
OCT1	SLC22A1	G401S	Tropisetron	CNS-active cationic drugs	0,0	0.0	0	20921968,26157489
OCT1	SLC22A1	R61C	Ipratropium	Small organic cations (OCT/MATE substrates)	41	41.0	NA	27676604
OCT1	SLC22A1	G401S	Ipratropium	Small organic cations (OCT/MATE substrates)	11	11.0	NA	27676604
OCT1	SLC22A1	R61C	Hydromorphone	Opioids & opioid metabolites	7	7.0	NA	31597043
OCT1	SLC22A1	G401S	Hydromorphone	Opioids & opioid metabolites	5	5.0	NA	31597043
OCT1	SLC22A1	R61C	Norfentanyl	Opioids & opioid metabolites	13	13.0	NA	31597043
OCT1	SLC22A1	G401S	Norfentanyl	Opioids & opioid metabolites	2	2.0	NA	31597043
OCT1	SLC22A1	R61C	Noroxycodone	Opioids & opioid metabolites	7	7.0	NA	31597043
OCT1	SLC22A1	G401S	Noroxycodone	Opioids & opioid metabolites	4	4.0	NA	31597043
OCT1	SLC22A1	R61C	Norlevorphanol	Opioids & opioid metabolites	53	53.0	NA	31597043
OCT1	SLC22A1	G401S	Norlevorphanol	Opioids & opioid metabolites	13	13.0	NA	31597043
OCT1	SLC22A1	R61C	Sumatriptan	CNS-active cationic drugs	56	56.0	NA	26659468
OCT1	SLC22A1	G401S	Sumatriptan	CNS-active cationic drugs	13	13.0	NA	26659468
OCT1	SLC22A1	P117L	Sumatriptan	CNS-active cationic drugs	144	144.0	NA	26659468
OCT1	SLC22A1	S189L	Sumatriptan	CNS-active cationic drugs	94	94.0	NA	26659468
OCT1	SLC22A1	S29L	Sumatriptan	CNS-active cationic drugs	0	0.0	NA	26659468
OCT1	SLC22A1	T245M	Sumatriptan	CNS-active cationic drugs	69	69.0	NA	26659468
OCT1	SLC22A1	E284K	Sumatriptan	CNS-active cationic drugs	0	0.0	NA	26659468
OCT1	SLC22A1	S29L	MPP+	Small organic cations (OCT/MATE substrates)	0	0.0	NA	26157489
OCT1	SLC22A1	T245M	MPP+	Small organic cations (OCT/MATE substrates)	60	60.0	NA	26157489
OCT1	SLC22A1	E284K	MPP+	Small organic cations (OCT/MATE substrates)	0	0.0	NA	26157489
OCT1	SLC22A1	R61C	TEA	Small organic cations (OCT/MATE substrates)	14	14.0	NA	26157489
OCT1	SLC22A1	G401S	TEA	Small organic cations (OCT/MATE substrates)	7	7.0	NA	26157489
OCT1	SLC22A1	S189L	TEA	Small organic cations (OCT/MATE substrates)	21	21.0	NA	26157489
OCT1	SLC22A1	S29L	TEA	Small organic cations (OCT/MATE substrates)	0	0.0	NA	26157489
OCT1	SLC22A1	T245M	TEA	Small organic cations (OCT/MATE substrates)	0	0.0	NA	26157489
OCT1	SLC22A1	E284K	TEA	Small organic cations (OCT/MATE substrates)	0	0.0	NA	26157489
OCT1	SLC22A1	G401S	ASP+	Small organic cations (OCT/MATE substrates)	10	10.0	NA	26157489
OCT1	SLC22A1	P117L	ASP+	Small organic cations (OCT/MATE substrates)	110	110.0	NA	26157489
OCT1	SLC22A1	S189L	ASP+	Small organic cations (OCT/MATE substrates)	90	90.0	NA	26157489
OCT1	SLC22A1	S29L	ASP+	Small organic cations (OCT/MATE substrates)	0	0.0	NA	26157489
OCT1	SLC22A1	T245M	ASP+	Small organic cations (OCT/MATE substrates)	40	40.0	NA	26157489
OCT1	SLC22A1	E284K	ASP+	Small organic cations (OCT/MATE substrates)	0	0.0	NA	26157489
OCT1	SLC22A1	R61C	Morphine	Opioids & opioid metabolites	14	14.0	NA	26157489
OCT1	SLC22A1	G401S	Morphine	Opioids & opioid metabolites	7	7.0	NA	26157489
OCT1	SLC22A1	P117L	Morphine	Opioids & opioid metabolites	157	157.0	NA	26157489
OCT1	SLC22A1	S189L	Morphine	Opioids & opioid metabolites	125	125.0	NA	26157489
OCT1	SLC22A1	S29L	Morphine	Opioids & opioid metabolites	0	0.0	NA	26157489
OCT1	SLC22A1	T245M	Morphine	Opioids & opioid metabolites	21	21.0	NA	26157489
OCT1	SLC22A1	E284K	Morphine	Opioids & opioid metabolites	0	0.0	NA	26157489
OCT1	SLC22A1	S29L	Metformin	Small organic cations (OCT/MATE substrates)	0	0.0	NA	26157489
OCT1	SLC22A1	T245M	Metformin	Small organic cations (OCT/MATE substrates)	8	8.0	NA	26157489
OCT1	SLC22A1	E284K	Metformin	Small organic cations (OCT/MATE substrates)	8	8.0	NA	26157489
OCT1	SLC22A1	P117L	Tropisetron	CNS-active cationic drugs	50	50.0	NA	26157489
OCT1	SLC22A1	S189L	Tropisetron	CNS-active cationic drugs	15	15.0	NA	26157489
OCT1	SLC22A1	S29L	Tropisetron	CNS-active cationic drugs	0	0.0	NA	26157489
OCT1	SLC22A1	T245M	Tropisetron	CNS-active cationic drugs	0	0.0	NA	26157489
OCT1	SLC22A1	E284K	Tropisetron	CNS-active cationic drugs	0	0.0	NA	26157489
OCT1	SLC22A1	R61C	O-desmethyl tramadol	Opioids & opioid metabolites	21	21.0	NA	26157489
OCT1	SLC22A1	G401S	O-desmethyl tramadol	Opioids & opioid metabolites	7	7.0	NA	26157489
OCT1	SLC22A1	P117L	O-desmethyl tramadol	Opioids & opioid metabolites	150	150.0	NA	26157489
OCT1	SLC22A1	S189L	O-desmethyl tramadol	Opioids & opioid metabolites	36	36.0	NA	26157489
OCT1	SLC22A1	S29L	O-desmethyl tramadol	Opioids & opioid metabolites	21	21.0	NA	26157489
OCT1	SLC22A1	T245M	O-desmethyl tramadol	Opioids & opioid metabolites	36	36.0	NA	26157489
OCT1	SLC22A1	E284K	O-desmethyl tramadol	Opioids & opioid metabolites	0	0.0	NA	26157489
OCT1	SLC22A1	P117L	Debrisoquine	Small organic cations (OCT/MATE substrates)	90	90.0	NA	26157489
OCT1	SLC22A1	S189L	Debrisoquine	Small organic cations (OCT/MATE substrates)	130	130.0	NA	26157489
OCT1	SLC22A1	S29L	Debrisoquine	Small organic cations (OCT/MATE substrates)	0	0.0	NA	26157489
OCT1	SLC22A1	T245M	Debrisoquine	Small organic cations (OCT/MATE substrates)	70	70.0	NA	26157489
OCT1	SLC22A1	E284K	Debrisoquine	Small organic cations (OCT/MATE substrates)	0	0.0	NA	26157489
OCT1	SLC22A1	R61C	Tyramine	Monoamines & related neurotransmitters	0	0.0	NA	26157489
OCT1	SLC22A1	G401S	Tyramine	Monoamines & related neurotransmitters	13	13.0	NA	26157489
OCT1	SLC22A1	P117L	Tyramine	Monoamines & related neurotransmitters	125	125.0	NA	26157489
OCT1	SLC22A1	S189L	Tyramine	Monoamines & related neurotransmitters	44	44.0	NA	26157489
OCT1	SLC22A1	S29L	Tyramine	Monoamines & related neurotransmitters	0	0.0	NA	26157489
OCT1	SLC22A1	T245M	Tyramine	Monoamines & related neurotransmitters	19	19.0	NA	26157489
OCT1	SLC22A1	E284K	Tyramine	Monoamines & related neurotransmitters	0	0.0	NA	26157489
OCT1	SLC22A1	R61C	Monocrotaline	Miscellaneous	0	0.0	NA	26157489
OCT1	SLC22A1	G401S	Monocrotaline	Miscellaneous	0	0.0	NA	26157489
OCT1	SLC22A1	P117L	Monocrotaline	Miscellaneous	130	130.0	NA	26157489
OCT1	SLC22A1	S189L	Monocrotaline	Miscellaneous	13	13.0	NA	26157489
OCT1	SLC22A1	S29L	Monocrotaline	Miscellaneous	0	0.0	NA	26157489
OCT1	SLC22A1	T245M	Monocrotaline	Miscellaneous	0	0.0	NA	26157489
OCT1	SLC22A1	E284K	Monocrotaline	Miscellaneous	0	0.0	NA	26157489
OCT1	SLC22A1	F160L	Thiamine	Small organic cations (OCT/MATE substrates)	86	86.0	NA	24961373
OCT1	SLC22A1	M420del	O-desmethyl tramadol	Opioids & opioid metabolites	21	21.0	NA	26157489
OCT1	SLC22A1	R486E	MPP+	Small organic cations (OCT/MATE substrates)	180	180.0	NA	38703769
OCT1	SLC22A1	M420del	Metformin	Small organic cations (OCT/MATE substrates)	25,25,28,27	26.25	0.75	24961373,20567254,17476361,26157489
OCT1	SLC22A1	V408M	ASP+	Small organic cations (OCT/MATE substrates)	93	93.0	NA	20567254
OCT1	SLC22A1	M420del	Amisulpride	CNS-active cationic drugs	33	33.0	NA	25155823
OCT1	SLC22A1	M420del	Ipratropium	Small organic cations (OCT/MATE substrates)	57	57.0	NA	27676604
OCT1	SLC22A1	M420del	Noroxycodone	Opioids & opioid metabolites	37	37.0	NA	31597043
OCT1	SLC22A1	V408M	Metformin	Small organic cations (OCT/MATE substrates)	120,135,98	117.666666667	10.7445	24961373,20567254,17476361
OCT1	SLC22A1	F160L	Metformin	Small organic cations (OCT/MATE substrates)	78,85	81.5	3.5	24961373,17476361
OCT1	SLC22A1	M420del	MPP+	Small organic cations (OCT/MATE substrates)	80,70	75.0	5	27445813,26157489
OCT1	SLC22A1	M420del	Sulpiride	CNS-active cationic drugs	28	28.0	NA	25155823
OCT1	SLC22A1	V408M	Ranitidine	Miscellaneous	104	104.0	NA	29236753
OCT1	SLC22A1	Q447I	MPP+	Small organic cations (OCT/MATE substrates)	220	220.0	NA	38703769
OCT1	SLC22A1	Q241N	MPP+	Small organic cations (OCT/MATE substrates)	240	240.0	NA	38703769
OCT1	SLC22A1	M420del	Hydromorphone	Opioids & opioid metabolites	40	40.0	NA	31597043
OCT1	SLC22A1	D149R	MPP+	Small organic cations (OCT/MATE substrates)	30	30.0	NA	38703769
OCT1	SLC22A1	M420del	ASP+	Small organic cations (OCT/MATE substrates)	82,90	86.0	4	20567254,26157489
OCT1	SLC22A1	M420del	Tyramine	Monoamines & related neurotransmitters	19	19.0	NA	26157489
OCT1	SLC22A1	M420del	Ranitidine	Miscellaneous	52	52.0	NA	29236753
OCT1	SLC22A1	M420del	Debrisoquine	Small organic cations (OCT/MATE substrates)	89,74,70	77.6666666667	5.78312	33434947,22342778,26157489
OCT1	SLC22A1	M420del	TEA	Small organic cations (OCT/MATE substrates)	36	36.0	NA	26157489
OCT1	SLC22A1	M420del	Proguanil	Biguanides & antimalarials	71	71.0	NA	29882324
OCT1	SLC22A1	M420del	Prostaglandin E2	Bile acids, prostaglandins & peptides	9	9.0	NA	36359014
OCT1	SLC22A1	M420del	Morphine	Opioids & opioid metabolites	27	27.0	NA	26157489
OCT1	SLC22A1	M420del	Norfentanyl	Opioids & opioid metabolites	48	48.0	NA	31597043
OCT1	SLC22A1	M420del	Cycloguanil	Biguanides & antimalarials	107	107.0	NA	29882324
OCT1	SLC22A1	M420del	Zalcitabine	Nucleosides & nucleoside analogues	29	29.0	NA	36359014
OCT1	SLC22A1	M420del	Mescaline	Monoamines & related neurotransmitters	63	63.0	NA	33551812
OCT1	SLC22A1	C450I	MPP+	Small organic cations (OCT/MATE substrates)	200	200.0	NA	38703769
OCT1	SLC22A1	F160L	MPP+	Small organic cations (OCT/MATE substrates)	100	100.0	NA	27445813
OCT1	SLC22A1	M420del	Norlevorphanol	Opioids & opioid metabolites	75	75.0	NA	31597043
OCT1	SLC22A1	M420del	Sparteine	Small organic cations (OCT/MATE substrates)	127	127.0	NA	33434947
OCT1	SLC22A1	M420del	Sumatriptan	CNS-active cationic drugs	109	109.0	NA	26659468
OCT1	SLC22A1	M420del	Emtricitabine	Nucleosides & nucleoside analogues	33	33.0	NA	36359014
OCT1	SLC22A1	V408M	Thiamine	Small organic cations (OCT/MATE substrates)	111	111.0	NA	24961373
OCT1	SLC22A1	M420del	Tropisetron	CNS-active cationic drugs	8,10	9.0	1	20921968,26157489
OCT1	SLC22A1	F160L	Lamivudine	Nucleosides & nucleoside analogues	100	100.0	NA	27445813
OCT1	SLC22A1	M420del	Trimethoprim	Miscellaneous	37	37.0	NA	36359014
OCT1	SLC22A1	M420del	Monocrotaline	Miscellaneous	13	13.0	NA	26157489
OCT1	SLC22A1	M420del	Lamivudine	Nucleosides & nucleoside analogues	50,79	64.5	14.5	27445813,36359014
OCT1	SLC22A1	M420del	Fenoterol	Miscellaneous	65	65.0	NA	28791698
OCT1	SLC22A1	M420del	Prostaglandin F2a	Bile acids, prostaglandins & peptides	12	12.0	NA	36359014
OCT1	SLC22A1	M420del	Thiamine	Small organic cations (OCT/MATE substrates)	26,48	37.0	11	24961373,31593619
OCT1	SLC22A1	S372G	MPP+	Small organic cations (OCT/MATE substrates)	120	120.0	NA	38703769
OCT1	SLC22A1	I449T	MPP+	Small organic cations (OCT/MATE substrates)	100,100	100.0	0	38703769,26157489
OCT1	SLC22A1	S14F	Thiamine	Small organic cations (OCT/MATE substrates)	64,94	79.0	15	24961373,31593619
OCT1	SLC22A1	R342H	Thiamine	Small organic cations (OCT/MATE substrates)	97	97.0	NA	24961373
OCT1	SLC22A1	R488M	Thiamine	Small organic cations (OCT/MATE substrates)	107,128	117.5	10.5	24961373,31593619
OCT1	SLC22A1	S14F	Metformin	Small organic cations (OCT/MATE substrates)	69,57,39	55.0	8.7178	24961373,17476361,26157489
OCT1	SLC22A1	R342H	Metformin	Small organic cations (OCT/MATE substrates)	90,101	95.5	5.5	24961373,17476361
OCT1	SLC22A1	R488M	Metformin	Small organic cations (OCT/MATE substrates)	115,116,169	133.333333333	17.8357	24961373,17476361,26157489
OCT1	SLC22A1	S14F	Mescaline	Monoamines & related neurotransmitters	93	93.0	NA	33551812
OCT1	SLC22A1	R488M	Mescaline	Monoamines & related neurotransmitters	177	177.0	NA	33551812
OCT1	SLC22A1	S14F	Proguanil	Biguanides & antimalarials	75	75.0	NA	29882324
OCT1	SLC22A1	S14F	Cycloguanil	Biguanides & antimalarials	116	116.0	NA	29882324
OCT1	SLC22A1	S14F	Ipratropium	Small organic cations (OCT/MATE substrates)	102	102.0	NA	27676604
OCT1	SLC22A1	S14F	Hydromorphone	Opioids & opioid metabolites	86	86.0	NA	31597043
OCT1	SLC22A1	R488M	Hydromorphone	Opioids & opioid metabolites	133	133.0	NA	31597043
OCT1	SLC22A1	S14F	Norfentanyl	Opioids & opioid metabolites	88	88.0	NA	31597043
OCT1	SLC22A1	R488M	Norfentanyl	Opioids & opioid metabolites	97	97.0	NA	31597043
OCT1	SLC22A1	S14F	Noroxycodone	Opioids & opioid metabolites	72	72.0	NA	31597043
OCT1	SLC22A1	R488M	Noroxycodone	Opioids & opioid metabolites	111	111.0	NA	31597043
OCT1	SLC22A1	S14F	Norlevorphanol	Opioids & opioid metabolites	100	100.0	NA	31597043
OCT1	SLC22A1	R488M	Norlevorphanol	Opioids & opioid metabolites	103	103.0	NA	31597043
OCT1	SLC22A1	S14F	Sumatriptan	CNS-active cationic drugs	125	125.0	NA	26659468
OCT1	SLC22A1	I449T	Sumatriptan	CNS-active cationic drugs	94	94.0	NA	26659468
OCT1	SLC22A1	S14F	MPP+	Small organic cations (OCT/MATE substrates)	70	70.0	NA	26157489
OCT1	SLC22A1	R488M	MPP+	Small organic cations (OCT/MATE substrates)	120	120.0	NA	26157489
OCT1	SLC22A1	S14F	TEA	Small organic cations (OCT/MATE substrates)	61	61.0	NA	26157489
OCT1	SLC22A1	R488M	TEA	Small organic cations (OCT/MATE substrates)	166	166.0	NA	26157489
OCT1	SLC22A1	I449T	TEA	Small organic cations (OCT/MATE substrates)	46	46.0	NA	26157489
OCT1	SLC22A1	S14F	ASP+	Small organic cations (OCT/MATE substrates)	95	95.0	NA	26157489
OCT1	SLC22A1	R488M	ASP+	Small organic cations (OCT/MATE substrates)	80	80.0	NA	26157489
OCT1	SLC22A1	I449T	ASP+	Small organic cations (OCT/MATE substrates)	110	110.0	NA	26157489
OCT1	SLC22A1	S14F	Morphine	Opioids & opioid metabolites	79	79.0	NA	26157489
OCT1	SLC22A1	R488M	Morphine	Opioids & opioid metabolites	143	143.0	NA	26157489
OCT1	SLC22A1	I449T	Morphine	Opioids & opioid metabolites	114	114.0	NA	26157489
OCT1	SLC22A1	I449T	Metformin	Small organic cations (OCT/MATE substrates)	38	38.0	NA	26157489
OCT1	SLC22A1	S14F	Tropisetron	CNS-active cationic drugs	20	20.0	NA	26157489
OCT1	SLC22A1	R488M	Tropisetron	CNS-active cationic drugs	110	110.0	NA	26157489
OCT1	SLC22A1	I449T	Tropisetron	CNS-active cationic drugs	0	0.0	NA	26157489
OCT1	SLC22A1	S14F	O-desmethyl tramadol	Opioids & opioid metabolites	93	93.0	NA	26157489
OCT1	SLC22A1	R488M	O-desmethyl tramadol	Opioids & opioid metabolites	143	143.0	NA	26157489
OCT1	SLC22A1	I449T	O-desmethyl tramadol	Opioids & opioid metabolites	150	150.0	NA	26157489
OCT1	SLC22A1	S14F	Debrisoquine	Small organic cations (OCT/MATE substrates)	65	65.0	NA	26157489
OCT1	SLC22A1	R488M	Debrisoquine	Small organic cations (OCT/MATE substrates)	70	70.0	NA	26157489
OCT1	SLC22A1	I449T	Debrisoquine	Small organic cations (OCT/MATE substrates)	70	70.0	NA	26157489
OCT1	SLC22A1	S14F	Tyramine	Monoamines & related neurotransmitters	9	9.0	NA	26157489
OCT1	SLC22A1	R488M	Tyramine	Monoamines & related neurotransmitters	150	150.0	NA	26157489
OCT1	SLC22A1	I449T	Tyramine	Monoamines & related neurotransmitters	50	50.0	NA	26157489
OCT1	SLC22A1	S14F	Monocrotaline	Miscellaneous	33	33.0	NA	26157489
OCT1	SLC22A1	R488M	Monocrotaline	Miscellaneous	167	167.0	NA	26157489
OCT1	SLC22A1	I449T	Monocrotaline	Miscellaneous	33	33.0	NA	26157489
OCT1	SLC22A1	M408V	MPP+	Small organic cations (OCT/MATE substrates)	100	100.0	NA	27445813
OCT1	SLC22A1	R488E	MPP+	Small organic cations (OCT/MATE substrates)	180	180.0	NA	38703769
OCT1	SLC22A1	M408V	Lamivudine	Nucleosides & nucleoside analogues	100	100.0	NA	27445813
CNT3	SLC28A3	S5N	Inosine	Nucleosides & nucleoside analogues	108	108.0	NA	15738947
CNT3	SLC28A3	Y113C	Inosine	Nucleosides & nucleoside analogues	88	88.0	NA	15738947
CNT3	SLC28A3	I328V	Inosine	Nucleosides & nucleoside analogues	98	98.0	NA	15738947
CNT3	SLC28A3	R4K	Inosine	Nucleosides & nucleoside analogues	83	83.0	NA	15738947
CNT3	SLC28A3	D62H	Inosine	Nucleosides & nucleoside analogues	89	89.0	NA	15738947
CNT3	SLC28A3	R67K	Inosine	Nucleosides & nucleoside analogues	87	87.0	NA	15738947
CNT3	SLC28A3	R349Q	Inosine	Nucleosides & nucleoside analogues	104	104.0	NA	15738947
CNT3	SLC28A3	G367R	Inosine	Nucleosides & nucleoside analogues	14	14.0	NA	15738947
CNT3	SLC28A3	L418I	Inosine	Nucleosides & nucleoside analogues	84	84.0	NA	15738947
CNT3	SLC28A3	R585H	Inosine	Nucleosides & nucleoside analogues	76	76.0	NA	15738947
CNT3	SLC28A3	S5N	Thymidine	Nucleosides & nucleoside analogues	93	93.0	NA	15738947
CNT3	SLC28A3	Y113C	Thymidine	Nucleosides & nucleoside analogues	130	130.0	NA	15738947
CNT3	SLC28A3	I328V	Thymidine	Nucleosides & nucleoside analogues	122	122.0	NA	15738947
CNT3	SLC28A3	R4K	Thymidine	Nucleosides & nucleoside analogues	127	127.0	NA	15738947
CNT3	SLC28A3	D62H	Thymidine	Nucleosides & nucleoside analogues	114	114.0	NA	15738947
CNT3	SLC28A3	R67K	Thymidine	Nucleosides & nucleoside analogues	90	90.0	NA	15738947
CNT3	SLC28A3	R349Q	Thymidine	Nucleosides & nucleoside analogues	119	119.0	NA	15738947
CNT3	SLC28A3	G367R	Thymidine	Nucleosides & nucleoside analogues	7	7.0	NA	15738947
CNT3	SLC28A3	L418I	Thymidine	Nucleosides & nucleoside analogues	118	118.0	NA	15738947
CNT3	SLC28A3	R585H	Thymidine	Nucleosides & nucleoside analogues	122	122.0	NA	15738947
CNT3	SLC28A3	S5N	Uridine	Nucleosides & nucleoside analogues	88	88.0	NA	15861042
CNT3	SLC28A3	L131F	Uridine	Nucleosides & nucleoside analogues	64	64.0	NA	15861042
CNT3	SLC28A3	Y513F	Uridine	Nucleosides & nucleoside analogues	88	88.0	NA	15861042
MATE1	SLC47A1	Q519H	Oxaliplatin	Anticancer & cytotoxic agents	92	92.0	NA	19172157
MATE1	SLC47A1	V480M	Oxaliplatin	Anticancer & cytotoxic agents	0	0.0	NA	19172157
MATE1	SLC47A1	G64D	Oxaliplatin	Anticancer & cytotoxic agents	0	0.0	NA	19172157
MATE1	SLC47A1	V338I	Oxaliplatin	Anticancer & cytotoxic agents	80	80.0	NA	19172157
MATE1	SLC47A1	L125F	Oxaliplatin	Anticancer & cytotoxic agents	88	88.0	NA	19172157
MATE1	SLC47A1	G64D	Paraquat	Small organic cations (OCT/MATE substrates)	0	0.0	NA	19172157
MATE1	SLC47A1	Q519H	Paraquat	Small organic cations (OCT/MATE substrates)	95	95.0	NA	19172157
MATE1	SLC47A1	V338I	Paraquat	Small organic cations (OCT/MATE substrates)	93	93.0	NA	19172157
MATE1	SLC47A1	V480M	Paraquat	Small organic cations (OCT/MATE substrates)	0	0.0	NA	19172157
MATE1	SLC47A1	L125F	Paraquat	Small organic cations (OCT/MATE substrates)	62	62.0	NA	19172157
MATE1	SLC47A1	D328A	Metformin	Small organic cations (OCT/MATE substrates)	27	27.0	NA	19158817
MATE1	SLC47A1	G64D	Metformin	Small organic cations (OCT/MATE substrates)	0,0	0.0	0	19158817,19172157
MATE1	SLC47A1	Q519H	Metformin	Small organic cations (OCT/MATE substrates)	81	81.0	NA	19172157
MATE1	SLC47A1	V338I	Metformin	Small organic cations (OCT/MATE substrates)	38	38.0	NA	19172157
MATE1	SLC47A1	V10L	Metformin	Small organic cations (OCT/MATE substrates)	100	100.0	NA	19158817
MATE1	SLC47A1	V480M	Metformin	Small organic cations (OCT/MATE substrates)	0	0.0	NA	19172157
MATE1	SLC47A1	L125F	Metformin	Small organic cations (OCT/MATE substrates)	57	57.0	NA	19172157
MATE1	SLC47A1	N474S	Metformin	Small organic cations (OCT/MATE substrates)	99	99.0	NA	19158817
MATE1	SLC47A1	A310V	Metformin	Small organic cations (OCT/MATE substrates)	40	40.0	NA	19158817
MATE1	SLC47A1	A465V	Metformin	Small organic cations (OCT/MATE substrates)	15	15.0	NA	unpublished
MATE1	SLC47A1	D328A	TEA	Small organic cations (OCT/MATE substrates)	18	18.0	NA	19158817
MATE1	SLC47A1	G64D	TEA	Small organic cations (OCT/MATE substrates)	0,10	5.0	5	19158817,19172157
MATE1	SLC47A1	Q519H	TEA	Small organic cations (OCT/MATE substrates)	97	97.0	NA	19172157
MATE1	SLC47A1	V338I	TEA	Small organic cations (OCT/MATE substrates)	54	54.0	NA	19172157
MATE1	SLC47A1	V10L	TEA	Small organic cations (OCT/MATE substrates)	102	102.0	NA	19158817
MATE1	SLC47A1	V480M	TEA	Small organic cations (OCT/MATE substrates)	0	0.0	NA	19172157
MATE1	SLC47A1	L125F	TEA	Small organic cations (OCT/MATE substrates)	50	50.0	NA	19172157
MATE1	SLC47A1	N474S	TEA	Small organic cations (OCT/MATE substrates)	63	63.0	NA	19158817
MATE1	SLC47A1	A310V	TEA	Small organic cations (OCT/MATE substrates)	18	18.0	NA	19158817
MATE1	SLC47A1	A465V	TEA	Small organic cations (OCT/MATE substrates)	23	23.0	NA	unpublished
MATE1	SLC47A1	C497S	Metformin	Small organic cations (OCT/MATE substrates)	71	71.0	NA	19172157
MATE1	SLC47A1	C497F	TEA	Small organic cations (OCT/MATE substrates)	100	100.0	NA	20053795
MATE1	SLC47A1	C497S	Paraquat	Small organic cations (OCT/MATE substrates)	114	114.0	NA	19172157
MATE1	SLC47A1	C497S	Oxaliplatin	Anticancer & cytotoxic agents	160	160.0	NA	19172157
MATE1	SLC47A1	C497S	TEA	Small organic cations (OCT/MATE substrates)	83	83.0	NA	19172157
MATE2	SLC47A2	P162L	Amiloride	Small organic cations (OCT/MATE substrates)	0	0.0	NA	21956618
MATE2	SLC47A2	A525T	Amiloride	Small organic cations (OCT/MATE substrates)	133	133.0	NA	21956618
MATE2	SLC47A2	P103R	Metformin	Small organic cations (OCT/MATE substrates)	300	300.0	NA	24985703
MATE2	SLC47A2	K64N	Metformin	Small organic cations (OCT/MATE substrates)	68	68.0	NA	19158817
MATE2	SLC47A2	V225I	Metformin	Small organic cations (OCT/MATE substrates)	100	100.0	NA	24985703
MATE2	SLC47A2	P162L	Metformin	Small organic cations (OCT/MATE substrates)	0	0	NA	21956618
MATE2	SLC47A2	A525T	Metformin	Small organic cations (OCT/MATE substrates)	78	78.0	NA	21956618
MATE2	SLC47A2	P103R	TEA	Small organic cations (OCT/MATE substrates)	167	167.0	NA	24985703
MATE2	SLC47A2	K64N	TEA	Small organic cations (OCT/MATE substrates)	45	45.0	NA	19158817
MATE2	SLC47A2	V225I	TEA	Small organic cations (OCT/MATE substrates)	74	74.0	NA	24985703
MATE2	SLC47A2	P162L	TEA	Small organic cations (OCT/MATE substrates)	0	0	NA	21956618
MATE2	SLC47A2	A525T	TEA	Small organic cations (OCT/MATE substrates)	80	80.0	NA	21956618
MATE2	SLC47A2	P162L	Trospium	Small organic cations (OCT/MATE substrates)	0	0.0	NA	21956618
MATE2	SLC47A2	A525T	Trospium	Small organic cations (OCT/MATE substrates)	87	87.0	NA	21956618
SERT	SLC6A4	K201N	Serotonin	Monoamines & related neurotransmitters	142	142.0	NA	19500602
SERT	SLC6A4	K605N	Serotonin	Monoamines & related neurotransmitters	116	116.0	NA	16055563
SERT	SLC6A4	F170C	Serotonin	Monoamines & related neurotransmitters	75	75.0	NA	9353288
SERT	SLC6A4	Y171C	Serotonin	Monoamines & related neurotransmitters	64	64.0	NA	9353288
SERT	SLC6A4	S174C	Serotonin	Monoamines & related neurotransmitters	107	107.0	NA	9353288
SERT	SLC6A4	Y175C	Serotonin	Monoamines & related neurotransmitters	29	29.0	NA	9353288
SERT	SLC6A4	Y176C	Serotonin	Monoamines & related neurotransmitters	4	4.0	NA	9353288
SERT	SLC6A4	W182C	Serotonin	Monoamines & related neurotransmitters	82	82.0	NA	9353288
SERT	SLC6A4	P339L	Serotonin	Monoamines & related neurotransmitters	16	16.0	NA	16055563
SERT	SLC6A4	I425L	Serotonin	Monoamines & related neurotransmitters	173,325	249.0	76	18957375,18957375
SERT	SLC6A4	F465L	Serotonin	Monoamines & related neurotransmitters	176	176.0	NA	18957375
SERT	SLC6A4	E215K	Serotonin	Monoamines & related neurotransmitters	100	100.0	NA	16055563
SERT	SLC6A4	L255M	Serotonin	Monoamines & related neurotransmitters	100	100.0	NA	16055563
SERT	SLC6A4	L362M	Serotonin	Monoamines & related neurotransmitters	132	132.0	NA	16055563
SERT	SLC6A4	S293F	Serotonin	Monoamines & related neurotransmitters	139	139.0	NA	16055563
SERT	SLC6A4	I425V	Serotonin	Monoamines & related neurotransmitters	204,205,210	206.333333333	1.85592	12869649,12869649,16055563
SERT	SLC6A4	L550V	Serotonin	Monoamines & related neurotransmitters	173	173.0	NA	18957375
SERT	SLC6A4	A169C	Serotonin	Monoamines & related neurotransmitters	104	104.0	NA	9353288
SERT	SLC6A4	I167C	Serotonin	Monoamines & related neurotransmitters	84	84.0	NA	9353288
SERT	SLC6A4	L184C	Serotonin	Monoamines & related neurotransmitters	100	100.0	NA	9353288
SERT	SLC6A4	A164C	Serotonin	Monoamines & related neurotransmitters	100	100.0	NA	9353288
SERT	SLC6A4	I172C	Serotonin	Monoamines & related neurotransmitters	95	95.0	NA	9353288
SERT	SLC6A4	I165C	Serotonin	Monoamines & related neurotransmitters	86	86.0	NA	9353288
SERT	SLC6A4	A181C	Serotonin	Monoamines & related neurotransmitters	100	100.0	NA	9353288
SERT	SLC6A4	A183C	Serotonin	Monoamines & related neurotransmitters	100	100.0	NA	9353288
SERT	SLC6A4	T178C	Serotonin	Monoamines & related neurotransmitters	86	86.0	NA	9353288
SERT	SLC6A4	I168C	Serotonin	Monoamines & related neurotransmitters	86	86.0	NA	9353288
SERT	SLC6A4	I179C	Serotonin	Monoamines & related neurotransmitters	54	54.0	NA	9353288
SERT	SLC6A4	N177C	Serotonin	Monoamines & related neurotransmitters	86	86.0	NA	9353288
SERT	SLC6A4	A173C	Serotonin	Monoamines & related neurotransmitters	79	79.0	NA	9353288
OATP1B1	SLCO1B1	P155T	Cerivastatin	Statins	71	71.0	NA	23652407
OATP1B1	SLCO1B1	R57Q	Cerivastatin	Statins	18	18.0	NA	23652407
OATP1B1	SLCO1B1	T345M	Cerivastatin	Statins	106	106.0	NA	23652407
OATP1B1	SLCO1B1	V174A	Cerivastatin	Statins	67,31	49.0	18	15970799,23652407
OATP1B1	SLCO1B1	V174A	Atorvastatin	Statins	26	26.0	NA	15970799
OATP1B1	SLCO1B1	G210V	2,7-dichlorofluorescein	Fluorescent probes & dyes	0	0.0	NA	36779498
OATP1B1	SLCO1B1	G76E	2,7-dichlorofluorescein	Fluorescent probes & dyes	5	5.0	NA	34647232
OATP1B1	SLCO1B1	H575L	2,7-dichlorofluorescein	Fluorescent probes & dyes	23	23.0	NA	34647232
OATP1B1	SLCO1B1	L193R	2,7-dichlorofluorescein	Fluorescent probes & dyes	5	5.0	NA	34647232
OATP1B1	SLCO1B1	L543W	2,7-dichlorofluorescein	Fluorescent probes & dyes	84	84.0	NA	34647232
OATP1B1	SLCO1B1	P336R	2,7-dichlorofluorescein	Fluorescent probes & dyes	172	172.0	NA	34647232
OATP1B1	SLCO1B1	R181C	2,7-dichlorofluorescein	Fluorescent probes & dyes	45	45.0	NA	34647232
OATP1B1	SLCO1B1	R253Q	2,7-dichlorofluorescein	Fluorescent probes & dyes	35	35.0	NA	35752377
OATP1B1	SLCO1B1	R57Q	2,7-dichlorofluorescein	Fluorescent probes & dyes	11	11.0	NA	35752377
OATP1B1	SLCO1B1	R580Q	2,7-dichlorofluorescein	Fluorescent probes & dyes	21	21.0	NA	34647232
OATP1B1	SLCO1B1	T345M	2,7-dichlorofluorescein	Fluorescent probes & dyes	92	92.0	NA	34647232
OATP1B1	SLCO1B1	V174A	2,7-dichlorofluorescein	Fluorescent probes & dyes	3	3.0	NA	34647232
OATP1B1	SLCO1B1	V174A	Cytarabine	Nucleosides & nucleoside analogues	48	48.0	NA	26663398
OATP1B1	SLCO1B1	L193R	Bromosulfophthalein	Fluorescent probes & dyes	0	0.0	NA	12196548
OATP1B1	SLCO1B1	L643F	Bromosulfophthalein	Fluorescent probes & dyes	100	100.0	NA	17989996
OATP1B1	SLCO1B1	P155T	Bromosulfophthalein	Fluorescent probes & dyes	82	82.0	NA	12196548
OATP1B1	SLCO1B1	V174A	Daunorubicin	Anticancer & cytotoxic agents	53	53.0	NA	26663398
OATP1B1	SLCO1B1	D462G	Estradiol-17β-glucuronide	Steroids & steroid conjugates	77	77.0	NA	11477075
OATP1B1	SLCO1B1	F73L	Estradiol-17β-glucuronide	Steroids & steroid conjugates	4,0	2.0	2	11477075,33658230
OATP1B1	SLCO1B1	G177R	Estradiol-17β-glucuronide	Steroids & steroid conjugates	0	0.0	NA	33658230
OATP1B1	SLCO1B1	G488A	Estradiol-17β-glucuronide	Steroids & steroid conjugates	6	6.0	NA	11477075
OATP1B1	SLCO1B1	G488S	Estradiol-17β-glucuronide	Steroids & steroid conjugates	0	0.0	NA	33658230
OATP1B1	SLCO1B1	I353T	Estradiol-17β-glucuronide	Steroids & steroid conjugates	47	47.0	NA	11477075
OATP1B1	SLCO1B1	L193F	Estradiol-17β-glucuronide	Steroids & steroid conjugates	200	200.0	NA	33658230
OATP1B1	SLCO1B1	L193R	Estradiol-17β-glucuronide	Steroids & steroid conjugates	0	0.0	NA	12196548
OATP1B1	SLCO1B1	L643F	Estradiol-17β-glucuronide	Steroids & steroid conjugates	112	112.0	NA	17989996
OATP1B1	SLCO1B1	M170L	Estradiol-17β-glucuronide	Steroids & steroid conjugates	280	280.0	NA	33658230
OATP1B1	SLCO1B1	M176T	Estradiol-17β-glucuronide	Steroids & steroid conjugates	140	140.0	NA	33658230
OATP1B1	SLCO1B1	N432D	Estradiol-17β-glucuronide	Steroids & steroid conjugates	72	72.0	NA	11477075
OATP1B1	SLCO1B1	N432K	Estradiol-17β-glucuronide	Steroids & steroid conjugates	10	10.0	NA	33658230
OATP1B1	SLCO1B1	N503S	Estradiol-17β-glucuronide	Steroids & steroid conjugates	3	3.0	NA	33658230
OATP1B1	SLCO1B1	P155T	Estradiol-17β-glucuronide	Steroids & steroid conjugates	88,39	63.5	24.5	11477075,12196548
OATP1B1	SLCO1B1	P187L	Estradiol-17β-glucuronide	Steroids & steroid conjugates	0	0.0	NA	33658230
OATP1B1	SLCO1B1	R181C	Estradiol-17β-glucuronide	Steroids & steroid conjugates	80	80.0	NA	33658230
OATP1B1	SLCO1B1	R181H	Estradiol-17β-glucuronide	Steroids & steroid conjugates	40	40.0	NA	33658230
OATP1B1	SLCO1B1	R610C	Estradiol-17β-glucuronide	Steroids & steroid conjugates	7	7.0	NA	33658230
OATP1B1	SLCO1B1	S72N	Estradiol-17β-glucuronide	Steroids & steroid conjugates	0	0.0	NA	33658230
OATP1B1	SLCO1B1	V174A	Estradiol-17β-glucuronide	Steroids & steroid conjugates	20,92,40,43,17	42.4	13.441	11477075,15564882,15970799,15608127,33658230
OATP1B1	SLCO1B1	V416M	Estradiol-17β-glucuronide	Steroids & steroid conjugates	3	3.0	NA	33658230
OATP1B1	SLCO1B1	V174A	Etoposide	Anticancer & cytotoxic agents	22	22.0	NA	26663398
OATP1B1	SLCO1B1	D462G	Rosuvastatin	Statins	94	94.0	NA	16697742
OATP1B1	SLCO1B1	F73L	Rosuvastatin	Statins	13	13.0	NA	16697742
OATP1B1	SLCO1B1	G488A	Rosuvastatin	Statins	11	11.0	NA	16697742
OATP1B1	SLCO1B1	G76E	Rosuvastatin	Statins	1	1.0	NA	34647232
OATP1B1	SLCO1B1	H575L	Rosuvastatin	Statins	74	74.0	NA	34647232
OATP1B1	SLCO1B1	I353T	Rosuvastatin	Statins	52	52.0	NA	16697742
OATP1B1	SLCO1B1	L193R	Rosuvastatin	Statins	3	3.0	NA	34647232
OATP1B1	SLCO1B1	L543W	Rosuvastatin	Statins	52	52.0	NA	34647232
OATP1B1	SLCO1B1	N432D	Rosuvastatin	Statins	69	69.0	NA	16697742
OATP1B1	SLCO1B1	P155T	Rosuvastatin	Statins	97	97.0	NA	16697742
OATP1B1	SLCO1B1	P336R	Rosuvastatin	Statins	217	217.0	NA	34647232
OATP1B1	SLCO1B1	R181C	Rosuvastatin	Statins	30	30.0	NA	34647232
OATP1B1	SLCO1B1	R253Q	Rosuvastatin	Statins	62	62.0	NA	35752377
OATP1B1	SLCO1B1	R57Q	Rosuvastatin	Statins	20	20.0	NA	35752377
OATP1B1	SLCO1B1	R580Q	Rosuvastatin	Statins	0	0.0	NA	34647232
OATP1B1	SLCO1B1	T345M	Rosuvastatin	Statins	72	72.0	NA	34647232
OATP1B1	SLCO1B1	V174A	Rosuvastatin	Statins	16,0	8.0	8	16697742,34647232
OATP1B1	SLCO1B1	D462G	Estrone-3-sulfate	Steroids & steroid conjugates	114	114.0	NA	11477075
OATP1B1	SLCO1B1	F73L	Estrone-3-sulfate	Steroids & steroid conjugates	0	0.0	NA	11477075
OATP1B1	SLCO1B1	G488A	Estrone-3-sulfate	Steroids & steroid conjugates	14	14.0	NA	11477075
OATP1B1	SLCO1B1	I353T	Estrone-3-sulfate	Steroids & steroid conjugates	29	29.0	NA	11477075
OATP1B1	SLCO1B1	N432D	Estrone-3-sulfate	Steroids & steroid conjugates	100	100.0	NA	11477075
OATP1B1	SLCO1B1	P155T	Estrone-3-sulfate	Steroids & steroid conjugates	85,70	77.5	7.5	11477075,23652407
OATP1B1	SLCO1B1	R57Q	Estrone-3-sulfate	Steroids & steroid conjugates	16	16.0	NA	23652407
OATP1B1	SLCO1B1	T345M	Estrone-3-sulfate	Steroids & steroid conjugates	41	41.0	NA	23652407
OATP1B1	SLCO1B1	V174A	Estrone-3-sulfate	Steroids & steroid conjugates	26,67,100,55,102,43	65.5	12.5187	11477075,12130747,15564882,15970799,15608127,23652407
OATP1B1	SLCO1B1	V174A	Mesalazine	Miscellaneous	39	39.0	NA	21430235
OATP1B1	SLCO1B1	V174A	Mitoxantrone	Anticancer & cytotoxic agents	40	40.0	NA	26663398
OATP1B1	SLCO1B1	L643F	Pravastatin	Statins	118	118.0	NA	17989996
OATP1B1	SLCO1B1	V174A	Pravastatin	Statins	15,66	40.5	25.5	15970799,15608127
OATP1B1	SLCO1B1	D462G	Rifampicin	Miscellaneous	76	76.0	NA	12490595
OATP1B1	SLCO1B1	F73L	Rifampicin	Miscellaneous	7	7.0	NA	12490595
OATP1B1	SLCO1B1	G488A	Rifampicin	Miscellaneous	3	3.0	NA	12490595
OATP1B1	SLCO1B1	I353T	Rifampicin	Miscellaneous	5	5.0	NA	12490595
OATP1B1	SLCO1B1	N432D	Rifampicin	Miscellaneous	15	15.0	NA	12490595
OATP1B1	SLCO1B1	P155T	Rifampicin	Miscellaneous	69	69.0	NA	12490595
OATP1B1	SLCO1B1	V174A	Rifampicin	Miscellaneous	64	64.0	NA	32690641
OATP1B1	SLCO1B1	V174A	SN-38	Anticancer & cytotoxic agents	83	83.0	NA	15608127
OATP1B1	SLCO1B1	L193R	Taurocholate	Bile acids, prostaglandins & peptides	0	0.0	NA	12196548
OATP1B1	SLCO1B1	L643F	Taurocholate	Bile acids, prostaglandins & peptides	102	102.0	NA	17989996
OATP1B1	SLCO1B1	P155T	Taurocholate	Bile acids, prostaglandins & peptides	0	0.0	NA	12196548
OATP1B3	SLCO1B3	M233I	Atorvastatin	Statins	54	54.0	NA	21278621
OATP1B3	SLCO1B3	H520P	Atorvastatin	Statins	43	43.0	NA	21278621
OATP1B3	SLCO1B3	V560A	Atorvastatin	Statins	53	53.0	NA	21278621
OATP1B3	SLCO1B3	S112A	Bromosulfophthalein	Fluorescent probes & dyes	80	80.0	NA	15226676
OATP1B3	SLCO1B3	M233I	Bromosulfophthalein	Fluorescent probes & dyes	140	140.0	NA	15226676
OATP1B3	SLCO1B3	G522C	Bromosulfophthalein	Fluorescent probes & dyes	24	24.0	NA	15226676
OATP1B3	SLCO1B3	G583E	Bromosulfophthalein	Fluorescent probes & dyes	40	40.0	NA	15226676
OATP1B3	SLCO1B3	S112A	Cholecystokinin-8 (CCK-8)	Bile acids, prostaglandins & peptides	105,85	95.0	10	15226676,21278621
OATP1B3	SLCO1B3	M233I	Cholecystokinin-8 (CCK-8)	Bile acids, prostaglandins & peptides	86,64	75.0	11	15226676,21278621
OATP1B3	SLCO1B3	G522C	Cholecystokinin-8 (CCK-8)	Bile acids, prostaglandins & peptides	13	13.0	NA	15226676
OATP1B3	SLCO1B3	G583E	Cholecystokinin-8 (CCK-8)	Bile acids, prostaglandins & peptides	25	25.0	NA	15226676
OATP1B3	SLCO1B3	H520P	Cholecystokinin-8 (CCK-8)	Bile acids, prostaglandins & peptides	20	20.0	NA	21278621
OATP1B3	SLCO1B3	V560A	Cholecystokinin-8 (CCK-8)	Bile acids, prostaglandins & peptides	20	20.0	NA	21278621
OATP1B3	SLCO1B3	G256A	Cholecystokinin-8 (CCK-8)	Bile acids, prostaglandins & peptides	77	77.0	NA	21278621
OATP1B3	SLCO1B3	S112A	Estradiol-17β-glucuronide	Steroids & steroid conjugates	100	100.0	NA	15226676
OATP1B3	SLCO1B3	M233I	Estradiol-17β-glucuronide	Steroids & steroid conjugates	142	142.0	NA	15226676
OATP1B3	SLCO1B3	G522C	Estradiol-17β-glucuronide	Steroids & steroid conjugates	0	0.0	NA	15226676
OATP1B3	SLCO1B3	G583E	Estradiol-17β-glucuronide	Steroids & steroid conjugates	7	7.0	NA	15226676
OATP1B3	SLCO1B3	R181H	Estradiol-17β-glucuronide	Steroids & steroid conjugates	56	56.0	NA	33853029
OATP1B3	SLCO1B3	D198N	Estradiol-17β-glucuronide	Steroids & steroid conjugates	20	20.0	NA	33853029
OATP1B3	SLCO1B3	K330E	Estradiol-17β-glucuronide	Steroids & steroid conjugates	103	103.0	NA	33853029
OATP1B3	SLCO1B3	E431K	Estradiol-17β-glucuronide	Steroids & steroid conjugates	110	110.0	NA	33853029
OATP1B3	SLCO1B3	K648N	Estradiol-17β-glucuronide	Steroids & steroid conjugates	120	120.0	NA	33853029
OATP1B3	SLCO1B3	D198E	Estradiol-17β-glucuronide	Steroids & steroid conjugates	27	27.0	NA	33853029
OATP1B3	SLCO1B3	D198A	Estradiol-17β-glucuronide	Steroids & steroid conjugates	0	0.0	NA	33853029
OATP1B3	SLCO1B3	H115Q	Estradiol-17β-glucuronide	Steroids & steroid conjugates	116	116.0	NA	40468755
OATP1B3	SLCO1B3	H373A	Estradiol-17β-glucuronide	Steroids & steroid conjugates	145	145.0	NA	40468755
OATP1B3	SLCO1B3	H498A	Estradiol-17β-glucuronide	Steroids & steroid conjugates	114	114.0	NA	40468755
OATP1B3	SLCO1B3	H115K	Estradiol-17β-glucuronide	Steroids & steroid conjugates	63	63.0	NA	40468755
OATP1B3	SLCO1B3	H520A	Estradiol-17β-glucuronide	Steroids & steroid conjugates	104	104.0	NA	40468755
OATP1B3	SLCO1B3	H115E	Estradiol-17β-glucuronide	Steroids & steroid conjugates	6	6.0	NA	40468755
OATP1B3	SLCO1B3	H115F	Estradiol-17β-glucuronide	Steroids & steroid conjugates	20	20.0	NA	40468755
OATP1B3	SLCO1B3	H451A	Estradiol-17β-glucuronide	Steroids & steroid conjugates	114	114.0	NA	40468755
OATP1B3	SLCO1B3	R181K	Estradiol-17β-glucuronide	Steroids & steroid conjugates	10	10.0	NA	33853029
OATP1B3	SLCO1B3	H115A	Estradiol-17β-glucuronide	Steroids & steroid conjugates	47	47.0	NA	40468755
OATP1B3	SLCO1B3	H169A	Estradiol-17β-glucuronide	Steroids & steroid conjugates	114	114.0	NA	40468755
OATP1B3	SLCO1B3	R181A	Estradiol-17β-glucuronide	Steroids & steroid conjugates	54	54.0	NA	33853029
OATP1B3	SLCO1B3	H115Q	Estrone sulfate	Steroids & steroid conjugates	122	122.0	NA	40468755
OATP1B3	SLCO1B3	H451A	Estrone sulfate	Steroids & steroid conjugates	142	142.0	NA	40468755
OATP1B3	SLCO1B3	H115A	Estrone sulfate	Steroids & steroid conjugates	52	52.0	NA	40468755
OATP1B3	SLCO1B3	H115E	Estrone sulfate	Steroids & steroid conjugates	4	4.0	NA	40468755
OATP1B3	SLCO1B3	H115K	Estrone sulfate	Steroids & steroid conjugates	36	36.0	NA	40468755
OATP1B3	SLCO1B3	H373A	Estrone sulfate	Steroids & steroid conjugates	178	178.0	NA	40468755
OATP1B3	SLCO1B3	H169A	Estrone sulfate	Steroids & steroid conjugates	136	136.0	NA	40468755
OATP1B3	SLCO1B3	H498A	Estrone sulfate	Steroids & steroid conjugates	152	152.0	NA	40468755
OATP1B3	SLCO1B3	H520A	Estrone sulfate	Steroids & steroid conjugates	147	147.0	NA	40468755
OATP1B3	SLCO1B3	H115F	Estrone sulfate	Steroids & steroid conjugates	12	12.0	NA	40468755
OATP1B3	SLCO1B3	M233I	Rosuvastatin	Statins	103	103.0	NA	21278621
OATP1B3	SLCO1B3	H520P	Rosuvastatin	Statins	89	89.0	NA	21278621
OATP1B3	SLCO1B3	V560A	Rosuvastatin	Statins	127	127.0	NA	21278621
OATP1B3	SLCO1B3	R181H	Rosuvastatin	Statins	66	66.0	NA	33853029
OATP1B3	SLCO1B3	D198N	Rosuvastatin	Statins	26	26.0	NA	33853029
OATP1B3	SLCO1B3	K330E	Rosuvastatin	Statins	130	130.0	NA	33853029
OATP1B3	SLCO1B3	E431K	Rosuvastatin	Statins	110	110.0	NA	33853029
OATP1B3	SLCO1B3	K648N	Rosuvastatin	Statins	113	113.0	NA	33853029
OATP1B3	SLCO1B3	D198E	Rosuvastatin	Statins	17	17.0	NA	33853029
OATP1B3	SLCO1B3	D198A	Rosuvastatin	Statins	44	44.0	NA	33853029
OATP1B3	SLCO1B3	H115Q	Rosuvastatin	Statins	122	122.0	NA	40468755
OATP1B3	SLCO1B3	H169A	Rosuvastatin	Statins	108	108.0	NA	40468755
OATP1B3	SLCO1B3	R181A	Rosuvastatin	Statins	41	41.0	NA	33853029
OATP1B3	SLCO1B3	R181K	Rosuvastatin	Statins	0	0.0	NA	33853029
OATP1B3	SLCO1B3	H451A	Rosuvastatin	Statins	110	110.0	NA	40468755
OATP1B3	SLCO1B3	H373A	Rosuvastatin	Statins	139	139.0	NA	40468755
OATP1B3	SLCO1B3	H115K	Rosuvastatin	Statins	45	45.0	NA	40468755
OATP1B3	SLCO1B3	H115A	Rosuvastatin	Statins	56	56.0	NA	40468755
OATP1B3	SLCO1B3	H498A	Rosuvastatin	Statins	95	95.0	NA	40468755
OATP1B3	SLCO1B3	H115E	Rosuvastatin	Statins	4	4.0	NA	40468755
OATP1B3	SLCO1B3	H115F	Rosuvastatin	Statins	18	18.0	NA	40468755
OATP1B3	SLCO1B3	H520A	Rosuvastatin	Statins	134	134.0	NA	40468755
OATP1B3	SLCO1B3	S112A	Estrone-3-sulfate	Steroids & steroid conjugates	105	105.0	NA	15226676
OATP1B3	SLCO1B3	M233I	Estrone-3-sulfate	Steroids & steroid conjugates	55	55.0	NA	15226676
OATP1B3	SLCO1B3	G522C	Estrone-3-sulfate	Steroids & steroid conjugates	0	0.0	NA	15226676
OATP1B3	SLCO1B3	G583E	Estrone-3-sulfate	Steroids & steroid conjugates	50	50.0	NA	15226676
OATP1B3	SLCO1B3	S112A	Paclitaxel	Anticancer & cytotoxic agents	73	73.0	NA	26641474
OATP1B3	SLCO1B3	M233I	Paclitaxel	Anticancer & cytotoxic agents	47	47.0	NA	26641474
OATP1B3	SLCO1B3	S112A	Taurocholate	Bile acids, prostaglandins & peptides	141,91	116.0	25	15226676,17412826
OATP1B3	SLCO1B3	M233I	Taurocholate	Bile acids, prostaglandins & peptides	133,78	105.5	27.5	15226676,17412826
OATP1B3	SLCO1B3	G522C	Taurocholate	Bile acids, prostaglandins & peptides	0	0.0	NA	15226676
OATP1B3	SLCO1B3	G583E	Taurocholate	Bile acids, prostaglandins & peptides	25	25.0	NA	15226676
OATP1B3	SLCO1B3	R181H	Taurocholate	Bile acids, prostaglandins & peptides	51	51.0	NA	33853029
OATP1B3	SLCO1B3	D198N	Taurocholate	Bile acids, prostaglandins & peptides	32	32.0	NA	33853029
OATP1B3	SLCO1B3	K330E	Taurocholate	Bile acids, prostaglandins & peptides	122	122.0	NA	33853029
OATP1B3	SLCO1B3	E431K	Taurocholate	Bile acids, prostaglandins & peptides	77	77.0	NA	33853029
OATP1B3	SLCO1B3	K648N	Taurocholate	Bile acids, prostaglandins & peptides	103	103.0	NA	33853029
OATP1B3	SLCO1B3	D198E	Taurocholate	Bile acids, prostaglandins & peptides	23	23.0	NA	33853029
OATP1B3	SLCO1B3	D198A	Taurocholate	Bile acids, prostaglandins & peptides	47	47.0	NA	33853029
OATP1B3	SLCO1B3	H115Q	Taurocholate	Bile acids, prostaglandins & peptides	105	105.0	NA	40468755
OATP1B3	SLCO1B3	H498A	Taurocholate	Bile acids, prostaglandins & peptides	108	108.0	NA	40468755
OATP1B3	SLCO1B3	H451A	Taurocholate	Bile acids, prostaglandins & peptides	112	112.0	NA	40468755
OATP1B3	SLCO1B3	H520A	Taurocholate	Bile acids, prostaglandins & peptides	100	100.0	NA	40468755
OATP1B3	SLCO1B3	H169A	Taurocholate	Bile acids, prostaglandins & peptides	120	120.0	NA	40468755
OATP1B3	SLCO1B3	H115A	Taurocholate	Bile acids, prostaglandins & peptides	66	66.0	NA	40468755
OATP1B3	SLCO1B3	R181K	Taurocholate	Bile acids, prostaglandins & peptides	8	8.0	NA	33853029
OATP1B3	SLCO1B3	R181A	Taurocholate	Bile acids, prostaglandins & peptides	58	58.0	NA	33853029
OATP1B3	SLCO1B3	H115K	Taurocholate	Bile acids, prostaglandins & peptides	65	65.0	NA	40468755
OATP1B3	SLCO1B3	H373A	Taurocholate	Bile acids, prostaglandins & peptides	129	129.0	NA	40468755
OATP1B3	SLCO1B3	H115E	Taurocholate	Bile acids, prostaglandins & peptides	11	11.0	NA	40468755
OATP1B3	SLCO1B3	H115F	Taurocholate	Bile acids, prostaglandins & peptides	21	21.0	NA	40468755
OATP1B3	SLCO1B3	S112A	Dehydroepiandrosterone-3-sulfate	Steroids & steroid conjugates	57	57.0	NA	15226676
OATP1B3	SLCO1B3	M233I	Dehydroepiandrosterone-3-sulfate	Steroids & steroid conjugates	114	114.0	NA	15226676
OATP1B3	SLCO1B3	G522C	Dehydroepiandrosterone-3-sulfate	Steroids & steroid conjugates	0	0.0	NA	15226676
OATP1B3	SLCO1B3	G583E	Dehydroepiandrosterone-3-sulfate	Steroids & steroid conjugates	0	0.0	NA	15226676
OATP2B1	SLCO2B1	V201M	Atorvastatin	Statins	113,44	78.5	34.5	23311897,32902299
OATP2B1	SLCO2B1	R312Q	Atorvastatin	Statins	109,47	78.0	31	23311897,32902299
OATP2B1	SLCO2B1	S486F	Atorvastatin	Statins	77,129	103.0	26	23311897,32902299
OATP2B1	SLCO2B1	G285S	Atorvastatin	Statins	64	64.0	NA	32902299
OATP2B1	SLCO2B1	R306H	Atorvastatin	Statins	70	70.0	NA	32902299
OATP2B1	SLCO2B1	P395H	Atorvastatin	Statins	0	0.0	NA	32902299
OATP2B1	SLCO2B1	M490V	Atorvastatin	Statins	91	91.0	NA	32902299
OATP2B1	SLCO2B1	R509H	Atorvastatin	Statins	111	111.0	NA	32902299
OATP2B1	SLCO2B1	V542M	Atorvastatin	Statins	47	47.0	NA	32902299
OATP2B1	SLCO2B1	N546K	Atorvastatin	Statins	85	85.0	NA	32902299
OATP2B1	SLCO2B1	F666L	Atorvastatin	Statins	47	47.0	NA	32902299
OATP2B1	SLCO2B1	Q693E	Atorvastatin	Statins	100	100.0	NA	32902299
OATP2B1	SLCO2B1	P15S	Atorvastatin	Statins	100	100.0	NA	32902299
OATP2B1	SLCO2B1	R111Q	Atorvastatin	Statins	64	64.0	NA	32902299
OATP2B1	SLCO2B1	V201M	Coproporphyrin I	Porphyrins	50	50.0	NA	34594217
OATP2B1	SLCO2B1	R306H	Coproporphyrin I	Porphyrins	75	75.0	NA	34594217
OATP2B1	SLCO2B1	R312Q	Coproporphyrin I	Porphyrins	87	87.0	NA	34594217
OATP2B1	SLCO2B1	S486F	Coproporphyrin I	Porphyrins	25	25.0	NA	34594217
OATP2B1	SLCO2B1	R111Q	Coproporphyrin I	Porphyrins	37	37.0	NA	34594217
OATP2B1	SLCO2B1	V201M	Dibromofluorescein	Fluorescent probes & dyes	68	68.0	NA	32902299
OATP2B1	SLCO2B1	G285S	Dibromofluorescein	Fluorescent probes & dyes	100	100.0	NA	32902299
OATP2B1	SLCO2B1	R306H	Dibromofluorescein	Fluorescent probes & dyes	103	103.0	NA	32902299
OATP2B1	SLCO2B1	R312Q	Dibromofluorescein	Fluorescent probes & dyes	94	94.0	NA	32902299
OATP2B1	SLCO2B1	P395H	Dibromofluorescein	Fluorescent probes & dyes	0	0.0	NA	32902299
OATP2B1	SLCO2B1	S486F	Dibromofluorescein	Fluorescent probes & dyes	105	105.0	NA	32902299
OATP2B1	SLCO2B1	M490V	Dibromofluorescein	Fluorescent probes & dyes	92	92.0	NA	32902299
OATP2B1	SLCO2B1	R509H	Dibromofluorescein	Fluorescent probes & dyes	105	105.0	NA	32902299
OATP2B1	SLCO2B1	V542M	Dibromofluorescein	Fluorescent probes & dyes	55	55.0	NA	32902299
OATP2B1	SLCO2B1	N546K	Dibromofluorescein	Fluorescent probes & dyes	86	86.0	NA	32902299
OATP2B1	SLCO2B1	F666L	Dibromofluorescein	Fluorescent probes & dyes	63	63.0	NA	32902299
OATP2B1	SLCO2B1	Q693E	Dibromofluorescein	Fluorescent probes & dyes	115	115.0	NA	32902299
OATP2B1	SLCO2B1	T318I	4’,5’-Dibromofluorescein	Fluorescent probes & dyes	79	79.0	NA	40154787
OATP2B1	SLCO2B1	C520S	4’,5’-Dibromofluorescein	Fluorescent probes & dyes	0	0.0	NA	40154787
OATP2B1	SLCO2B1	S532R	4’,5’-Dibromofluorescein	Fluorescent probes & dyes	100	100.0	NA	40154787
OATP2B1	SLCO2B1	R111Q	Dibromofluorescein	Fluorescent probes & dyes	65	65.0	NA	32902299
OATP2B1	SLCO2B1	P15S	Dibromofluorescein	Fluorescent probes & dyes	89	89.0	NA	32902299
OATP2B1	SLCO2B1	V201M	Estrone sulfate	Steroids & steroid conjugates	135,75,93,108	102.75	12.691	23311897,32902299,34594217,40154787
OATP2B1	SLCO2B1	R312Q	Estrone sulfate	Steroids & steroid conjugates	64,81,100,85	82.5	7.39932	23311897,32902299,34594217,40154787
OATP2B1	SLCO2B1	S486F	Estrone sulfate	Steroids & steroid conjugates	67,131,73,58	82.25	16.5397	23311897,32902299,34594217,40154787
OATP2B1	SLCO2B1	G285S	Estrone sulfate	Steroids & steroid conjugates	106	106.0	NA	32902299
OATP2B1	SLCO2B1	R306H	Estrone sulfate	Steroids & steroid conjugates	131,110	120.5	10.5	32902299,34594217
OATP2B1	SLCO2B1	P395H	Estrone sulfate	Steroids & steroid conjugates	2	2.0	NA	32902299
OATP2B1	SLCO2B1	M490V	Estrone sulfate	Steroids & steroid conjugates	75	75.0	NA	32902299
OATP2B1	SLCO2B1	R509H	Estrone sulfate	Steroids & steroid conjugates	87	87.0	NA	32902299
OATP2B1	SLCO2B1	V542M	Estrone sulfate	Steroids & steroid conjugates	40	40.0	NA	32902299
OATP2B1	SLCO2B1	N546K	Estrone sulfate	Steroids & steroid conjugates	75	75.0	NA	32902299
OATP2B1	SLCO2B1	F666L	Estrone sulfate	Steroids & steroid conjugates	62	62.0	NA	32902299
OATP2B1	SLCO2B1	Q693E	Estrone sulfate	Steroids & steroid conjugates	112	112.0	NA	32902299
OATP2B1	SLCO2B1	T318I	Estrone sulfate	Steroids & steroid conjugates	64	64.0	NA	40154787
OATP2B1	SLCO2B1	C520S	Estrone sulfate	Steroids & steroid conjugates	0	0.0	NA	40154787
OATP2B1	SLCO2B1	S532R	Estrone sulfate	Steroids & steroid conjugates	91	91.0	NA	40154787
OATP2B1	SLCO2B1	P15S	Estrone sulfate	Steroids & steroid conjugates	106	106.0	NA	32902299
OATP2B1	SLCO2B1	R111Q	Estrone sulfate	Steroids & steroid conjugates	34,20	27.0	7	32902299,34594217
OATP2B1	SLCO2B1	V201M	5-Carboxyfluorescein	Fluorescent probes & dyes	67	67.0	NA	40154787
OATP2B1	SLCO2B1	R312Q	5-Carboxyfluorescein	Fluorescent probes & dyes	85	85.0	NA	40154787
OATP2B1	SLCO2B1	T318I	5-Carboxyfluorescein	Fluorescent probes & dyes	82	82.0	NA	40154787
OATP2B1	SLCO2B1	S486F	5-Carboxyfluorescein	Fluorescent probes & dyes	82	82.0	NA	40154787
OATP2B1	SLCO2B1	C520S	5-Carboxyfluorescein	Fluorescent probes & dyes	0	0.0	NA	40154787
OATP2B1	SLCO2B1	S532R	5-Carboxyfluorescein	Fluorescent probes & dyes	114	114.0	NA	40154787
OATP2B1	SLCO2B1	V201M	Rosuvastatin	Statins	94,61,43,137	83.75	20.6534	23311897,32902299,34594217,40154787
OATP2B1	SLCO2B1	R312Q	Rosuvastatin	Statins	105,100,83,94	95.5	4.73462	23311897,32902299,34594217,40154787
OATP2B1	SLCO2B1	S486F	Rosuvastatin	Statins	77,146,60,80	90.75	18.9357	23311897,32902299,34594217,40154787
OATP2B1	SLCO2B1	G285S	Rosuvastatin	Statins	111	111.0	NA	32902299
OATP2B1	SLCO2B1	R306H	Rosuvastatin	Statins	115,100	107.5	7.5	32902299,34594217
OATP2B1	SLCO2B1	P395H	Rosuvastatin	Statins	0	0.0	NA	32902299
OATP2B1	SLCO2B1	M490V	Rosuvastatin	Statins	73	73.0	NA	32902299
OATP2B1	SLCO2B1	R509H	Rosuvastatin	Statins	100	100.0	NA	32902299
OATP2B1	SLCO2B1	V542M	Rosuvastatin	Statins	26	26.0	NA	32902299
OATP2B1	SLCO2B1	N546K	Rosuvastatin	Statins	65	65.0	NA	32902299
OATP2B1	SLCO2B1	F666L	Rosuvastatin	Statins	38	38.0	NA	32902299
OATP2B1	SLCO2B1	Q693E	Rosuvastatin	Statins	142	142.0	NA	32902299
OATP2B1	SLCO2B1	T318I	Rosuvastatin	Statins	74	74.0	NA	40154787
OATP2B1	SLCO2B1	C520S	Rosuvastatin	Statins	0	0.0	NA	40154787
OATP2B1	SLCO2B1	S532R	Rosuvastatin	Statins	74	74.0	NA	40154787
OATP2B1	SLCO2B1	R111Q	Rosuvastatin	Statins	73,60	66.5	6.5	32902299,34594217
OATP2B1	SLCO2B1	P15S	Rosuvastatin	Statins	104	104.0	NA	32902299
OATP2B1	SLCO2B1	V201M	Coproporphyrin III	Porphyrins	66	66.0	NA	34594217
OATP2B1	SLCO2B1	R306H	Coproporphyrin III	Porphyrins	80	80.0	NA	34594217
OATP2B1	SLCO2B1	R312Q	Coproporphyrin III	Porphyrins	96	96.0	NA	34594217
OATP2B1	SLCO2B1	S486F	Coproporphyrin III	Porphyrins	53	53.0	NA	34594217
OATP2B1	SLCO2B1	R111Q	Coproporphyrin III	Porphyrins	20	20.0	NA	34594217
OATP2B1	SLCO2B1	V201M	Dehydroepiandrosterone sulfate	Steroids & steroid conjugates	42	42.0	NA	34594217
OATP2B1	SLCO2B1	R306H	Dehydroepiandrosterone sulfate	Steroids & steroid conjugates	100	100.0	NA	34594217
OATP2B1	SLCO2B1	R312Q	Dehydroepiandrosterone sulfate	Steroids & steroid conjugates	107	107.0	NA	34594217
OATP2B1	SLCO2B1	S486F	Dehydroepiandrosterone sulfate	Steroids & steroid conjugates	42	42.0	NA	34594217
OATP2B1	SLCO2B1	R111Q	Dehydroepiandrosterone sulfate	Steroids & steroid conjugates	42	42.0	NA	34594217
